# Supplementary material for: Unveiling the microevolution of antimicrobial resistance in selected Pseudomonas aeruginosa isolates from Egyptian healthcare settings: A genomic approach
Source: Sci Rep. 2024 Jul 5;14:15500. doi: 10.1038/s41598-024-65178-y (PMC11226647; doi:10.1038/s41598-024-65178-y)
Supplement: Supplementary file 1 — Supplementary Information. [file 41598_2024_65178_MOESM1_ESM.xlsx]

## Sheet: Table S1
Table S1: Origin of isolates and their genomic features
Sample	Total length	GC (%)	N50	L50	No. Contig	Source	Sex	Isolation Year	Accession No.
S79_PA_EGY	7166733	65.48	50503	44	239	Aspirate	Male	2020	SRR24787075
S26_PA_EGY	6843075	66.02	55140	41	206	Urine	Female	2020	SRR24787082
S74_PA_EGY	6794523	65.89	12258	142	886	E.T.T	Male	2020	SRR24787077
S30_PA_EGY	6663607	66.01	62959	32	198	Left diabetic foot lesion	Female	2021	SRR24787081
S32_PA_EGY	6826487	65.74	51349	39	236	Vertebral surgical lesion	Female	2021	SRR24787072
S85_PA_EGY	6848033	65.79	50553	43	226	Unknown	Female	2021	SRR24787074
S75_PA_EGY	6864710	65.87	22788	91	535	Urine	Male	2021	SRR24787076
S47_PA_EGY	6668636	66.16	45585	44	224	Unknown	Male	2021	SRR24787071
S58_PA_EGY	6677055	66.15	65191	34	175	Pleural fluid	Male	2021	SRR24787068
S59_PA_EGY	6728448	66.14	55981	35	190	Neck wound	Male	2021	SRR24787067
S57_PA_EGY	7081134	65.78	32034	66	397	Upper limb post-burn	Male	2021	SRR24787069
S65_PA_EGY	6704216	66.16	67663	31	180	Urine	Male	2021	SRR24787079
S64_PA_EGY	6274533	66.47	58840	30	157	Pleural fluid	Female	2021	SRR24787080

## Sheet: Table S2
Sample			Group 1 Class C - AmpC β-lactamase	Aminoglycosides resistance genes :Aminoglycoside-modifying enzyme (AME) genes and 16S ribosomal RNA methyltransferases (RMTases)													Fosfomycin	mCIM
	CRP	PDC_5	CMY	ant(2')-Ia	aph(3')-VI	rrn	aac(3)-Ia	aac(3)-lla	aac(6')-Ib-cr	aph(3')-Ia	aac(6')-Ib	rmtA	rmtC	npmA	strA	strB	fosA6
S79_PA_EGY	Negative	Negative	Negative	Negative	Negative	Positive	Negative	Negative	Negative	Negative	Positive	Negative	Negative	Negative	Negative	Negative	Negative	Negative
S26_PA_EGY	Negative	Negative	Negative	Negative	Negative	Positive	Negative	Negative	Negative	Positive	Positive	Negative	Negative	Negative	Negative	Negative	Negative	Negative
S74_PA_EGY	Negative	Negative	Negative	Positive	Negative	Positive	Negative	Negative	Negative	Negative	Negative	Negative	Negative	Negative	Negative	Negative	Negative	Negative
S30_PA_EGY	Negative	Negative	Negative	Negative	Negative	Positive	Negative	Negative	Negative	Negative	Negative	Negative	Negative	Negative	Negative	Negative	Negative	Negative
S32_PA_EGY	Negative	Negative	Negative	Negative	Negative	Positive	Negative	Negative	Negative	Negative	Negative	Negative	Negative	Negative	Negative	Negative	Negative	Negative
S85_PA_EGY	Negative	Negative	Negative	Positive	Negative	Positive	Negative	Negative	Negative	Negative	Negative	Negative	Negative	Negative	Negative	Negative	Negative	Negative
S75_PA_EGY	Negative	Negative	Negative	Positive	Negative	Positive	Negative	Negative	Negative	Negative	Negative	Negative	Negative	Negative	Negative	Negative	Negative	Negative
S47_PA_EGY	Negative	Negative	Negative	Negative	Negative	Positive	Negative	Negative	Negative	Negative	Positive	Negative	Negative	Negative	Negative	Negative	Negative	Positive
S58_PA_EGY	Negative	Negative	Negative	Negative	Negative	Positive	Negative	Negative	Negative	Negative	Positive	Negative	Negative	Negative	Negative	Negative	Negative	Positive
S59_PA_EGY	Negative	Negative	Negative	Positive	Negative	Positive	Negative	Negative	Negative	Negative	Negative	Negative	Negative	Negative	Negative	Negative	Negative	Positive
S57_PA_EGY	Negative	Negative	Negative	Positive	Negative	Positive	Negative	Negative	Negative	Negative	Negative	Negative	Negative	Negative	Negative	Negative	Negative	Negative
S65_PA_EGY	Negative	Negative	Negative	Positive	Negative	Positive	Negative	Negative	Negative	Negative	Positive	Negative	Negative	Negative	Negative	Negative	Negative	Positive
S64_PA_EGY	Negative	Negative	Negative	Negative	Negative	Positive	Negative	Negative	Negative	Negative	Positive	Negative	Negative	Negative	Negative	Negative	Negative	Negative

## Sheet: Table S3
Table S3: Mobilome associated with antibiotic resistance genes (ARGs)
Sample	ST	Annotation	Start	End	Strand
S32_PA_EGY	ST773	ISUnCu1	10522	11599	-1
		qacE	11784	12131	1
		qnrVC1	8105	8761	1
		sul1	12125	12964	1
		aadA10	9440	10253	1
S47_PA_EGY		ISPA100	26287	27381	1
		qacE	71325	71672	-1
		qnrVC1	74695	75351	-1
		sul1	70492	71331	-1
		aadA10	73203	74016	-1
S65_PA_EGY		ISUnCu1	62973	64010	1
		qacE	62401	62748	-1
		qnrVC1	65771	66427	-1
		aadA10	64279	65092	-1
		sul1	61568	62407	-1
S85_PA_EGY		ISUnCu1	10521	11558	-1
		qacE	11783	12064	1
		qnrVC1	8104	8760	1
		aadA10	9439	10252	1
S58_PA_EGY		ISUnCu1	10515	11552	-1
		qnrVC1	8098	8754	1
		aadA10	9433	10244	1
S59_PA_EGY		IS6100	62504	63514	-1
		qacE	67546	67893	-1
		qnrVC1	63867	64523	-1
		sul1	67887	68726	-1
		aadA10	65202	66015	-1
S79_PA_EGY	ST1822	ISPa7	6275	7285	-1
		sul1	12544	13383	1
		aac(6')-Ib10	9896	10485	1
		blaOXA-10	9099	9899	1
		blaVIM-11	7452	8252	1
		cmlA1	10752	12011	1
		qacE	12203	12550	1
		dfrA16	8350	8823	1

## Sheet: Table S4
Table S4: Distribution of plasmid replicons
ST	Sample	Sequence	Start	End	Strand	GENE	COVERAGE %	IDENTITY %
ST773	S32_PA_EGY	144	6522	6779	-1	IncFII(Cf)	100	100
		177	1176	1549	-1	IncX3	100	100
		213	1755	1885	1	Col(pHAD28)	100	90.84
	S47_PA_EGY	208	3696	3771	-1	Col440I	66.67	88.16
		214	2	73	1	Col440I	63.16	90.28
		222	1487	1768	1	Col440II	100	99.64
		223	455	647	-1	ColpVC	100	97.41
	S57_PA_EGY	223	4478	4607	-1	ColRNAI	100	100
		311	2138	2342	1	Col8282	99.03	89.76
		320	2671	2801	1	ColRNAI	100	90.08
ST274	S64_PA_EGY	156	543	720	1	Col(KPHS6)	100	100
ST664	S74_PA_EGY	177	313	490	-1	Col(KPHS6)	100	100
ST235	S75_PA_EGY	278	7137	7267	1	Col(pHAD28)	100	92.37
ST1822	S79_PA_EGY	401	762	892	-1	Col(pHAD28)	100	90.84
ST773	S85_PA_EGY	10	27797	28246	1	IncQ2	99.33	80.8
		126	14163	14420	1	IncFII(Cf)	100	100
		186	1176	1549	-1	IncX3	100	100
		202	3696	3771	-1	Col440I	66.67	88.16
		204	3310	3417	-1	Col440I	94.74	87.96
		210	2	73	1	Col440I	63.16	90.28
		220	1487	1768	1	Col440II	100	99.29
		221	1578	1770	-1	ColpVC	100	97.41

## Sheet: Table S5
Table S5: Virulome Analysis
																Type VI Secretion System (T6SS)			Type II Secretion system (T2SS)
		Type VI pili														H2-T6SS	H1-T6SS		Elastase		Exotoxin	Phospholipase C	Xcp secreton											Quorum Sensing				Type III Secretion System Effectors				Type III Secretion Sytem (T3SS)
Sample	Resistance	pilN	pilO	pilP	pilQ	pilR	pilS	pilT	pilU	chpA	chpB	chpC	chpD	chpE	fimV	pldA	hcp1	clpV1	las A	lasB	toxA	plcH	xcpP	xcpQ	xcpR	xcpS	xcpT	xcpU	xcpV	xcpW	xcpX	xcpY	xcpZ	lasI	lasR	rhIR	rhII	exoU	exoS	exoT	exoY	spcS	pcrV	popD	popB	exsA	exsB	exsC	exsD
S79_PA_EGY	XDR	1	1	1	1	1	1	1	1	1	1	1	1	1	1	1	1	1	1	1	1	1	1	1	1	1	1	1	1	1	1	1	1	1	1	1	1	1	0	1	0	1	1	1	1	1	1	1	1
S26_PA_EGY	XDR	1	1	1	1	1	1	1	1	1	1	1	1	1	1	1	1	1	1	1	1	1	1	1	1	1	1	1	1	1	1	1	1	1	1	1	1	1	0	1	1	1	1	1	1	1	1	1	1
S74_PA_EGY	XDR	1	1	1	1	1	1	1	1	1	1	1	1	1	1	1	1	1	1	1	1	1	1	1	1	1	1	1	1	1	1	1	1	1	1	1	1	0	1	1	1	1	1	1	1	1	1	1	1
S30_PA_EGY	XDR	1	1	1	1	1	1	1	1	1	1	1	1	1	1	1	1	1	1	1	1	1	1	1	1	1	1	1	1	1	1	1	1	1	1	1	1	1	0	1	1	1	1	1	1	1	1	1	1
S32_PA_EGY	XDR	1	1	1	1	1	1	1	1	1	1	1	1	1	1	1	1	1	1	1	1	1	1	1	1	1	1	1	1	1	1	1	1	1	1	1	1	1	0	1	1	1	1	1	1	1	1	1	1
S85_PA_EGY	XDR	1	1	1	1	1	1	1	1	1	1	1	1	1	1	1	1	1	1	1	1	1	1	1	1	1	1	1	1	1	1	1	1	1	1	1	1	1	0	1	1	1	1	1	1	1	1	1	1
S75_PA_EGY	XDR	1	1	1	1	1	1	1	1	1	1	1	1	1	1	1	1	1	1	1	1	1	1	1	1	1	1	1	1	1	1	1	1	1	1	1	1	1	0	1	1	1	1	1	1	1	1	1	1
S47_PA_EGY	XDR	1	1	1	1	1	1	1	1	1	1	1	1	1	1	1	1	1	1	1	1	1	1	1	1	1	1	1	1	1	1	1	1	1	1	1	1	1	0	1	1	1	1	1	1	1	1	1	1
S58_PA_EGY	XDR	1	1	1	1	1	1	1	1	1	1	1	1	1	1	1	1	1	1	1	1	1	1	1	1	1	1	1	1	1	1	1	1	1	1	1	1	1	0	1	1	1	1	1	1	1	1	1	1
S59_PA_EGY	XDR	1	1	1	1	1	1	1	1	1	1	1	1	1	1	1	1	1	1	1	1	1	1	1	1	1	1	1	1	1	1	1	1	1	1	1	1	1	0	1	1	1	1	1	1	1	1	1	1
S57_PA_EGY	XDR	1	1	1	1	1	1	1	1	1	1	1	1	1	1	1	1	1	1	1	1	1	1	1	1	1	1	1	1	1	1	1	1	1	1	1	1	0	1	1	1	1	1	1	1	1	1	1	1
S65_PA_EGY	XDR	1	1	1	1	1	1	1	1	1	1	1	1	1	1	1	1	1	1	1	1	1	1	1	1	1	1	1	1	1	1	1	1	1	1	1	1	1	0	1	1	1	1	1	1	1	1	1	1
S64_PA_EGY	Susceptible	1	1	1	1	1	1	1	1	1	1	1	1	1	1	1	1	1	1	1	1	1	1	1	1	1	1	1	1	1	1	1	1	1	1	1	1	0	1	1	1	1	1	1	1	1	1	1	1
[truncated: 39 more columns]

## Sheet: Table S6
Table S6: ST773 worldwide
Sample	Complex Type	Country of Isolation	Amikacin	Gentamicin	Hygromycin	Kanamycin	Kasugamycin	Spectinomycin	Streptomycin	Tobramycin	Beta-lactam	Carbapenem	Cephalosporin	Fluoroquinolone	Fosfomycin	Lincosamide	Chloramphenicol	Florfenicol	Quinolone	Rifamycin	Sulfonamide	Tetracycline	Trimethoprim
S32_PA_EGY	4447	Egypt	rmtB4		rmtB4	aph(3')-IIb / rmtB4	rmtB4	rmtB4	rmtB4	rmtB4	blaOXA-395		blaPDC-16 (AmpC)		fosA		catB7 / floR2	floR2	gyrA_T83I / parC_S87L / qnrS1 / qnrVC1		sul1	tet(G)
S47_PA_EGY	2270	Egypt				aph(3')-IIb					blaOXA-395	blaOXA-48 (carbapenemase)	blaPDC-16 (AmpC)		fosA		catB7 / floR2	floR2	parC_S87L / qnrVC1		sul1	tet(G)
S58_PA_EGY	4449	Egypt	rmtB4		rmtB4	aph(3')-IIb / rmtB4	rmtB4	rmtB4	rmtB4	rmtB4	blaOXA-395		blaPDC-16 (AmpC)		fosA		catB7 / floR2	floR2	gyrA_T83I / parC_S87L / qnrVC1		sul1	tet(G)
S59_PA_EGY	4449	Egypt	rmtB4		rmtB4	aph(3')-IIb / rmtB4	rmtB4	rmtB4	rmtB4	rmtB4	blaOXA-395		blaPDC-16 (AmpC)		fosA		catB7 / floR2	floR2	gyrA_T83I / parC_S87L / qnrVC1		sul1	tet(G)
S65_PA_EGY	4451	Egypt	rmtB4		rmtB4	aph(3')-IIb / rmtB4	rmtB4	rmtB4	rmtB4	rmtB4	blaOXA-395		blaPDC-16 (AmpC)		fosA		catB7 / floR2	floR2	gyrA_T83I / parC_S87L / qnrVC1		sul1	tet(G)
S85_PA_EGY	4451	Egypt	rmtB4		rmtB4	aph(3')-IIb / rmtB4	rmtB4	rmtB4	aadA22 / rmtB4	rmtB4	blaOXA-395		blaPDC-16 (AmpC)		fosA	lnu(F)	catB7 / floR2	floR2	gyrA_T83I / parC_S87L / qnrS1 / qnrVC1		sul1	tet(G)
SAMD00034944		Viet Nam	ant(4')-IIb	ant(2'')-Ia		ant(2'')-Ia / ant(4')-IIb / aph(3')-IIb			aadA1	ant(2'')-Ia / ant(4')-IIb	blaOXA-395	oprD_W138STOP	blaOXA-10 / blaPDC-16 (AmpC) / blaVEB-22 (ESBL)	crpP	fosA		catB7 / cmlA5 / floR2	floR2	gyrA_T83I / parC_S87L	arr-2		tet(G)
SAMD00034969		Viet Nam	ant(4')-IIb	ant(2'')-Ia		ant(2'')-Ia / ant(4')-IIb / aph(3')-IIb			aadA1	ant(2'')-Ia / ant(4')-IIb	blaOXA / blaOXA-395	oprD_W138STOP	blaPDC-16 (AmpC) / blaVEB-22 (ESBL)	crpP	fosA		catB7 / cmlA5 / floR2	floR2	gyrA_T83I / parC_S87L	arr-2		tet(G)
SAMD00244736		Nepal	rmtB4		rmtB4	aph(3')-IIb / rmtB4	rmtB4	rmtB4	rmtB4	rmtB4	blaOXA-395	blaNDM-1	blaPDC-16 (AmpC)		fosA		catB7 / floR2	floR2	gyrA_T83I / parC_S87L / qnrVC1		sul1	tet(G)
SAMN10352895	1707	Hungary	rmtB4		rmtB4	aph(3')-IIb / rmtB4	rmtB4	rmtB4	rmtB4	rmtB4	blaOXA-395	blaNDM-1	blaPDC-16 (AmpC)		fosA		catB7 / floR2	floR2	gyrA_T83I / parC_S87L / qnrVC1		sul1	tet(G)
SAMN12125879		China				aph(3')-IIb					blaOXA-395		blaPDC-16 (AmpC)		fosA		catB7
SAMN12307670	1707	USA	rmtB4		rmtB4	aph(3')-IIb / rmtB4	rmtB4	rmtB4	rmtB4	rmtB4	blaOXA-395	blaNDM-1	blaPDC-16 (AmpC)		fosA		catB7 / floR2	floR2	gyrA_T83I / parC_S87L / qnrVC1		sul1	tet(G)
SAMN12525102		Canada				aph(3')-IIb					blaOXA-395		blaPDC-16 (AmpC)		fosA		catB7
SAMN14669260	1707	USA	rmtB4		rmtB4	aph(3')-IIb / rmtB4	rmtB4	rmtB4	rmtB4	rmtB4	blaOXA-395	blaNDM-1	blaPDC-16 (AmpC)		fosA		catB7 / floR2	floR2	gyrA_T83I / parC_S87L / qnrVC1		sul1	tet(G)
SAMN15616722		China				aph(3')-IIb					blaOXA-395		blaPDC-16 (AmpC)	crpP	fosA		catB7		gyrA_D87N		sul1		dfrA12
SAMN16203228	2248	Singapore	aac(6')-Ib3			aac(6')-Ib3 / aph(3')-IIb			aadA1	aac(6')-Ib3	blaOXA-395	blaVIM-2	blaOXA-10, blaOXA-10 / blaPDC-16 (AmpC)		fosA		catB7 / cmlA5		gyrA_T83I	arr-2	sul1		dfrB2
SAMN17290582		Singapore				aph(3')-IIb					blaOXA-395		blaPDC-16 (AmpC)	crpP	fosA		catB7				sul1
SAMN20032988		Australia				aph(3')-IIb					blaOXA-395		blaPDC-16 (AmpC)	crpP	fosA		catB7
SAMN20514470	2270	Saudi Arabia	rmtB4		rmtB4	aph(3')-IIb / rmtB4	rmtB4	rmtB4	rmtB4	rmtB4	blaOXA-395	blaNDM-1	blaPDC-16 (AmpC)		fosA		catB7 / floR2	floR2	gyrA_T83I / parC_S87L / qnrVC1		sul1	tet(G)

## Sheet: Table S7
Table S7: ST235 worldwide
Sample ID	Complex Type	Collection Date	Country of Isolation	acsA	aroE	guaA	mutL	nuoD	ppsA	trpE	Amikacin	Gentamicin	Hygromycin	Kanamycin	Kasugamycin	Spectinomycin	Streptomycin	Tobramycin	Beta-lactam	Carbapenem	Cephalosporin	Fluoroquinolone	Fosfomycin	Erythromycin	Telithromycin	Tylosin	Chloramphenicol	Florfenicol	Quinolone	Rifamycin	Sulfonamide	Tetracycline	Trimethoprim
SAMN12289298		6 Dec 2012	Australia	38	11	3	13	1	2	4	aph(3')-XV	aac(6')-Ib4		aph(3')-IIb / aph(3')-XV			aadA6		blaOXA-488	blaGES-5 (carbapenemase)	blaPDC-35 (AmpC)	crpP	fosA				catB7 / floR2	floR2	gyrA_T83I / parC_S87L			tet(G)
SAMN12289322		17 Dec 2006	Australia	38	11	3	13	1	2	4	aph(3')-XV	aac(6')-Ib4		aph(3')-IIb / aph(3')-XV			aadA6		blaOXA-488	blaGES-5 (carbapenemase)	blaPDC-35 (AmpC)	crpP	fosA				catB7 / floR2	floR2	gyrA_T83I / parC_S87L			tet(G)
SAMN21352670	4461	1 Jan 2020	Australia	38	11	3	13	1	2	4
SAMN04128741	1558	1 Jan 1997	Bulgaria	38	11	3	13	1	2	4	aac(6')-Il / aacA8		aacA8	aac(6')-Il / aacA8 / aph(3')-IIb	aacA8	aacA8	aacA8 / aadA6	aac(6')-Il / aacA8	blaOXA-2 / blaOXA-488		blaPDC-35 (AmpC)		fosA				catB7		gyrA_T83I / parC_S87L		sul1
SAMN12524739		1 Apr 2017	Canada	38	11	3	13	1	2	4				aph(3')-IIb					blaOXA-488		blaPDC-35 (AmpC)		fosA				catB7
SAMN08928263	1770	1 Jan 2017	China	38	11	3	13	1	2	4	aac(6')-Ib3			aac(6')-Ib3 / aph(3')-IIb			aadA2	aac(6')-Ib3	blaOXA-488	blaVIM-2 / oprD_W339STOP	blaOXA-10 / blaPDC-35 (AmpC)		fosA				catB7
SAMN15616709		1 Jan 2016	China	38	11	3	13	1	2	4	aph(3')-XV	aac(6')-Ib4		aph(3')-IIb / aph(3')-XV			aadA6		blaOXA-488		blaGES-1 (ESBL) / blaPDC-35 (AmpC)	crpP	fosA				catB7 / floR2	floR2	gyrA_T83I / parC_S87L			tet(G)
S30_PA_EGY	4446		Egypt	38	11	3	13	1	2	4	aph(3')-XV	aac(6')-Ib4		aph(3')-IIb / aph(3')-XV					blaOXA-488		blaGES-1 (ESBL) / blaPDC-35 (AmpC)		fosA				floR2	floR2	gyrA_T83I / parC_S87L			tet(G)
S75_PA_EGY	4452		Egypt	38	11	3	13	1	2	4	aph(3')-XV	aac(6')-Ib4		aph(3')-IIb / aph(3')-XV			aph(3'')-Ib / aph(6)-Id		blaOXA-488		blaGES-1 (ESBL) / blaPDC-35 (AmpC)		fosA						gyrA_T83I / parC_S87L		sul1
S26_PA_EGY	4445		Egypt	38	11	3	13	1	2	4	aph(3')-XV	aac(6')-Ib4		aph(3')-IIb / aph(3')-Ia / aph(3')-XV			aph(3'')-Ib / aph(6)-Id		blaOXA-488		blaGES-1 (ESBL) / blaPDC-35 (AmpC)		fosA				catB7		gyrA_T83I / parC_S87L		sul1
SAMN15807961		12 Jun 2017	France	38	11	3	13	1	2	4	aac(6')-Ib3	ant(2'')-Ia		aac(6')-Ib3 / ant(2'')-Ia / aph(3')-IIb			aadA11	aac(6')-Ib3 / ant(2'')-Ia	blaOXA-488		blaOXA-35 (ESBL) / blaPDC-35 (AmpC)		fosA						gyrA_T83I / parC_S87L				dfrB1
SAMN11110347	2169		Germany	38	11	3	13	1	2	4	aph(3')-XV	aac(6')-Ib4		aph(3')-IIb / aph(3')-XV			aadA6		blaOXA-488	blaGES-5 (carbapenemase)	blaPDC-35 (AmpC)		fosA				catB7 / floR2	floR2	gyrA_T83I / parC_S87L			tet(G)
SAMEA103957103	256	1 Jan 2013	Germany	38	11	3	13	1	2	4		aac(6')-Ib4		aph(3')-IIb			aadA6		blaOXA-488		blaPDC (AmpC)		fosA				catB7		gyrA_T83I / parC_S87L		sul1
SAMN04128716		1 Jan 1997	Hungary	38	11	3	13	1	2	4	aac(6')-Il / aacA8		aacA8	aac(6')-Il / aacA8 / aph(3')-IIb	aacA8	aacA8	aacA8 / aadA6	aac(6')-Il / aacA8	blaOXA-488		blaOXA-543 / blaPDC-35 (AmpC)		fosA				catB7		gyrA_T83I / parC_S87L		sul1
SAMEA5693669	3033	30 May 2013	Indonesia	38	11	3	13	1	2	4	aph(3')-XV	aac(6')-Ib4		aph(3')-IIb / aph(3')-XV			aadA6		blaOXA-488	blaGES-5 (carbapenemase)	blaPDC-35 (AmpC)	crpP	fosA				catB7 / floR2	floR2	gyrA_T83I / parC_S87L			tet(G)
SAMD00210828		1 Jan 2016	Japan	38	11	3	13	1	2	4	aac(6')-Ib3			aac(6')-Ib3 / aph(3')-IIb			aadA2	aac(6')-Ib3	blaOXA-488 / blaTEM-1		blaPDC-35 (AmpC)	crpP	fosA				catB7		gyrA_T83I / parC_S87L		sul1
SAMN15648948		1 Jan 2019	Japan	38	11	3	13	1	2	4		aac(6')-Ib / ant(2'')-Ia		ant(2'')-Ia / aph(3')-IIb			aadA1 / aadA2 / aph(6)-Id	ant(2'')-Ia	blaOXA-488		blaOXA-10 / blaPDC-35 (AmpC)		fosA				catB7 / cmlA10		qnrVC1		sul1		dfrA14
SAMD00260839		1 Jan 2019	Nepal	38	11	3	13	1	2	4	aac(6')-Ib3	aac(3)-Ic		aac(6')-Ib3 / aph(3')-IIb				aac(6')-Ib3	blaOXA-488	blaKPC-2 (carbapenemase)	blaPDC-35 (AmpC) / blaVEB-5 (ESBL)		fosA	mph(A)	mph(A)	mph(A)	catB7 / cmlA5		gyrA_D87N / gyrA_T83I / parC_S87L		sul1, sul1
SAMN25231119	4466	1 Jan 2017	Pakistan	38	11	3	13	1	2	4	aph(3')-XV	aac(6')-Ib4		aph(3')-IIb / aph(3')-XV			aadA6		blaOXA-488	blaGES-5 (carbapenemase)	blaPDC-35 (AmpC)	crpP	fosA				catB7 / floR2	floR2	gyrA_T83I / parC_S87L			tet(G)
SAMN25231214	4469	1 Jul 2017	Pakistan	38	11	3	13	1	2	4				aph(3')-IIb			aadA6		blaOXA-488		blaPDC-35 (AmpC)	crpP	fosA				catB7		gyrA_T83I		sul1
SAMN17864767	1639	28 Sept 2010	Poland	38	11	3	13	1	2	4	aac(6')-Ib3 / aac(6')-Il			aac(6')-Ib3 / aac(6')-Il / aph(3')-IIb			aadA6	aac(6')-Ib3 / aac(6')-Il	blaOXA-488	blaVIM-4	blaPDC-35 (AmpC)	crpP	fosA				catB7 / cmx		gyrA_T83I / parC_S87L		sul1
SAMN12618960		15 Jun 2015	Russia	38	11	3	13	1	2	4	aac(6')-Il	aac(3)-Ic / aac(3)-Id		aac(6')-Il / aph(3')-IIb				aac(6')-Il	blaOXA-488	blaVIM-2	blaPDC-35 (AmpC)		fosA				catB7 / cmlA5		gyrA_T83I		sul1		dfrB5
SAMN20514456	2169	5 Jul 2018	Saudi Arabia	38	11	3	13	1	2	4	aph(3')-XV	aac(6')-Ib4		aph(3')-IIb / aph(3')-XV			aadA6		blaOXA-488		blaGES-1 (ESBL) / blaPDC-35 (AmpC)		fosA				catB7 / floR2	floR2	gyrA_T83I / parC_S87L			tet(G)
SAMN20514459	4455	30 Nov 2018	Saudi Arabia	38	11	3	13	1	2	4	aph(3')-XV	aac(6')-Ib4		aph(3')-IIb / aph(3')-XV			aadA6		blaOXA-488	blaGES-5 (carbapenemase) / oprD_W65STOP	blaPDC-35 (AmpC)		fosA				catB7 / floR2	floR2	gyrA_T83I / parC_S87L			tet(G)
SAMN20514464	2509	30 Mar 2019	Saudi Arabia	38	11	3	13	1	2	4	aph(3')-XV	aac(6')-Ib4		aph(3')-IIb / aph(3')-XV			aadA6		blaOXA-488	blaGES-5 (carbapenemase)	blaPDC-35 (AmpC)	crpP	fosA				catB7 / floR2	floR2	gyrA_T83I / parC_S87L			tet(G)
SAMN17256216		1 Jan 2012	Singapore	38	11	3	13	1	2	4	aph(3')-VIa	aac(3)-Ic / aac(6')-Ib4		aph(3')-IIb / aph(3')-VIa			aadA5 / aadA6		blaOXA-488		blaOXA-10 / blaPDC-35 (AmpC) / blaVEB-9 (ESBL)		fosA				catB7 / catB8 / cmlA5		gyrA_T83I / parC_S87L		sul1, sul1
SAMN16203165	3533	1 Jan 2009	Singapore	38	11	3	13	1	2	4		aac(6')-Ib4, aac(6')-Ib4		aph(3')-IIb			aadA6		blaOXA-488	blaIMP-1	blaPDC-35 (AmpC)	crpP	fosA				catB7		gyrA_T83I		sul1
SAMN14642129		1 Jan 2007	South Korea	38	11	3	13	1	2	4	aph(3')-VIa	aac(6')-Ib4		aph(3')-IIb / aph(3')-VIa			aadA2		blaOXA-488		blaOXA-17 (ESBL) / blaPDC-35 (AmpC)		fosA				catB7 / cmx		gyrA_T83I / parC_S87L		sul1
SAMEA104128210		1 Jan 2015	Spain	38	11	3	13	1	2	4		aac(6')-Ib		aph(3')-IIb			aadA6		blaOXA-488	blaVIM-47	blaPDC-35 (AmpC)		fosA				catB7		gyrA_T83I / parC_S87L		sul1
SAMN12637247		1 Nov 2001	Sweden	38	11	3	13	1	2	4	aac(6')-Ib3			aac(6')-Ib3 / aph(3')-IIb				aac(6')-Ib3	blaOXA-488	blaVIM-4	blaOXA-35 (ESBL) / blaPDC-35 (AmpC)	crpP	fosA				catB7		gyrA_T83I / parC_S87L	arr-7	sul1
SAMEA7087695			The Netherlands	38	11	3	13	1	2	4	aph(3')-XV	aac(6')-Ib4		aph(3')-IIb / aph(3')-XV			aadA6		blaOXA-488	blaGES-5 (carbapenemase)	blaPDC-35 (AmpC)		fosA				catB7 / floR2	floR2	gyrA_T83I / parC_S87L		sul1	tet(G)
SAMN04128719		1 Jan 1997	Turkey	38	11	3	13	1	2	4		aac(3)-Ic		aph(3')-IIb			aadA6		blaOXA-488		blaPDC-104 (AmpC)		fosA				catB7 / cmlA5		gyrA_T83I / parC_S87L		sul1
SAMN12435712		1 Jan 2015	United Kingdom	38	11	3	13	1	2	4	aac(6')-Il / aacA8 / aph(3')-VI		aacA8	aac(6')-Il / aacA8 / aph(3')-IIb / aph(3')-VI	aacA8	aacA8	aacA8 / aadA6	aac(6')-Il / aacA8	blaOXA-2 / blaOXA-488		blaPDC-35 (AmpC) / blaVEB-9 (ESBL)		fosA				catB7 / floR2	floR2	gyrA_T83I / parC_S87L		sul1	tet(G)
SAMN16940687		1 Jan 2020	USA	38	11	3	13	1	2	4		aac(6')-Ib'		aph(3')-IIb			aadA2 / aadA6		blaCARB-2 / blaOXA-488	blaVIM-4	blaPDC-35 (AmpC)	crpP	fosA				catB7		gyrA_T83I		sul1
SAMD00034947	1040	1 Jan 2014	Viet Nam	38	11	3	13	1	2	4	aac(6') / aac(6')-Ib3 / ant(4')-IIb		aac(6')	aac(6') / aac(6')-Ib3 / ant(4')-IIb / aph(3')-IIb	aac(6')	aac(6')	aac(6')	aac(6') / aac(6')-Ib3 / ant(4')-IIb	blaOXA-246 / blaOXA-488	blaIMP-51 / blaNDM-1	blaPDC-35 (AmpC)	crpP	fosA				catB7 / cmlA1		gyrA_T83I		sul1

## Sheet: Table S8
Table S8: Biofilm formation index for 3 replicates
Sample	BF Replicate 1	BF Replicate 2	BF Replicate 3	Biofilm Formation Index
S79_PA_EGY	0.122	0.44	0.479	None
S26_PA_EGY	0.205	0.272	0.45	None
S74_PA_EGY	0.32	0.311	0.867	None
S30_PA_EGY	5.243	1.475	5.572	Strong
S32_PA_EGY	1.597	1.61	1.754	Strong
S85_PA_EGY	0.721	0.778	0.658	Weak
S75_PA_EGY	0.945	1.14	1.279	Moderate
S47_PA_EGY	2.95	3.105	3.274	Strong
S58_PA_EGY	1.956	1.741	2.247	Strong
S59_PA_EGY	2.216	0.881	1.871	Moderate
S57_PA_EGY	1.578	1.275	2.727	Strong
S65_PA_EGY	1.751	2.184	1.791	Strong
S64_PA_EGY	0.059	0.375	0.289	None
Sample 505 (PA ATCC10145)	2.15	1.993	2.951	Strong
Sample 515 (PA ATCC 9027)	0.814	1.242	1.397	Moderate
Sample 300 (DH5 alpha)	0.168	0.186	0.439	None
	ODc= 0.372	ODc= 0.318	ODc= 0.505
	2ODc= 0.744	2ODc= 0.636	2ODc= 1.01
	4ODc= 1.488	4ODc= 1.272	4ODc=2.02

## Sheet: Figure (3)- Mobilome
Sample		plasmid	Identity	Query/ Template length	Contig	Position in contig	Accession no.	MobileElement_Finder	Acquired genes	Integron	Identity	Query/ Template length	Genes (Position in integron)	Accession no.
S32_PA_EGY	ST773	IncFII(Cf)	100	258 / 258	144	6522..6779	CP056911	ISKpn19	qnrS1	No hit found
		IncX3	100	374 / 374	177	1176..1549	JN247853	ISUnCu1	qnrVC1, sul1, aadA10
S47_PA_EGY	ST773	Col440II	99.65	282 / 282	222	1487..1768	CP023921	ISPA100	qnrVC1, sul1, aadA11	No hit found
		ColpVC	97.41	193 / 193	223	455..647	JX133088	-	-
S57_PA_EGY	ST664	ColRNAI	100	130 / 130	223	4478..4607	DQ298019	-	-	No hit found
S65_PA_EGY	ST773	Col(KPHS6)	100	178 / 178	177	313..490	NC016841	ISUnCu1 & ISPA100	qnrVC1, aadA10 & sul1	No hit found
S85_PA_EGY	ST773	Col440II	99.29	282 / 282	220	1487..1768	CP023921			In155	98.41	950 / 945	aadA22 (74-865)	AM261837
		ColpVC	97.41	193 / 193	221	1578..1770	JX133088	IS26	aadA22, qnrS1, Inu (F)
		IncFII(Cf)	100	258 / 258	126	14163..14420	CP056911	ISKpn19	qnrS1
		IncX3	100	374 / 374	186	1176..1549	JN247852	ISUnCu1	qnrVC1, aadA10
S26_PA_EGY	ST235	No Plasmids recorded						ISPA26	aph(3')IB & aph (6')ID	In845	100	4337 / 4336	blaGES-1 (81-944), aph(3')-XV (1969-2763)	KC469285
S30_PA_EGY	ST235							Tn6061 (Unit transposon)	qacE, aph(3')XV, tetG, sul1, acc(6')-Ib-cr, acc (6')-Ib3 & blaGES1	In845	100	4337 / 4336	aph(3')-XV (1969-2763), blaGES-1 (81-944)	KC469285
S58_PA_EGY	ST773							ISUnCu1 & ISPA100	qnrVC1, aadA10 & ( sul1)	No hit found
S59_PA_EGY	ST773							ISPA32, IS6100	qnrVC1, Sul1, aadA10	No hit found
S64_PA_EGY	ST274							ISPA6	fosA	No hit found
S74_PA_EGY	ST664							-	-	In330	95.36	1659 / 1723	aac(6')-Ib-cr (1126-1644), aac(6')-Ib3 (1090-1644), blaOXA-10 (258-1058)	GQ381312
S75_PA_EGY	ST235							IS26 & IS6100	aph(3')-Ib, aph(6')-Id & aph(3')XV, Sul1	In717	99.31	7232 / 6959	qacEdelta1 (5467-5814), sul1 (5808-6647), blaGES-5 (1194-2057), orf5 (6775-6959), aph(3')-XV (3083-3877), intI1 (2-1014)	JF826499
S79_PA_EGY	ST1822							ISPA7	blaVIM, Sul1, blaOXA10, cmlA1, aac(6')-Ib3	No hit found
